# Supplementary material for: Polygonatum kiangnanense (Asparagaceae), a new species from southeastern China
Source: PhytoKeys. 2026 Jul 21;277:227–40. doi: 10.3897/phytokeys.277.198454 (PMC13417040; doi:10.3897/phytokeys.277.198454)
Supplement: XML Treatment for Polygonatum kiangnanense [file phytokeys.277.198454-treatment1.xml]

<!DOCTYPE tp:taxon-treatment
  PUBLIC "-//TaxonX//DTD Taxonomic Treatment Publishing DTD v0 20100105//EN" "tax-treatment-NSO.dtd">
<tp:taxon-treatment xmlns:tp="http://www.plazi.org/taxpub"><tp:treatment-meta><kwd-group><label>Taxon classification</label><kwd>
                <named-content content-type="kingdom">
                  <named-content content-type="taxon-name">
                    <named-content content-type="kingdom">Plantae</named-content>
                  </named-content>
                </named-content>
              </kwd><kwd>
                <named-content content-type="order">Asparagales</named-content>
              </kwd><kwd>
                <named-content content-type="family">Asparagaceae</named-content>
              </kwd></kwd-group><mixed-citation publication-type="journal"><person-group><name><surname>Xu</surname><given-names>Tao</given-names></name><name><surname>Song</surname><given-names>Xiang-wen</given-names></name><name><surname>Wang</surname><given-names>Wei</given-names></name><name><surname>Li</surname><given-names>Wan-ting</given-names></name><name><surname>Han</surname><given-names>Bang-xing</given-names></name><name><surname>Yi</surname><given-names>Shan-yong</given-names></name></person-group><article-title><italic><tp:taxon-name><tp:taxon-name-part taxon-name-part-type="genus" reg="Polygonatum">Polygonatum</tp:taxon-name-part> <tp:taxon-name-part taxon-name-part-type="species" reg="kiangnanense">kiangnanense</tp:taxon-name-part></tp:taxon-name></italic> (<tp:taxon-name><tp:taxon-name-part taxon-name-part-type="family" reg="Asparagaceae">Asparagaceae</tp:taxon-name-part></tp:taxon-name>), a new species from southeastern China</article-title><source>PhytoKeys</source><day>21</day><month>07</month><year>2026</year><volume>277</volume><fpage>227</fpage><lpage>240</lpage><pub-id pub-id-type="doi">10.3897/phytokeys.277.198454</pub-id></mixed-citation></tp:treatment-meta><tp:nomenclature><tp:taxon-name><object-id xmlns:xlink="http://www.w3.org/1999/xlink" content-type="arpha" xlink:type="simple">896C0ED0-EFF7-5DEA-892F-2E7C45998E7B</object-id>
                    		<tp:taxon-name-part taxon-name-part-type="genus" reg="Polygonatum">Polygonatum</tp:taxon-name-part> <tp:taxon-name-part taxon-name-part-type="species" reg="kiangnanense">kiangnanense</tp:taxon-name-part>
                    	
                    		<object-id xmlns:xlink="http://www.w3.org/1999/xlink" content-type="ipni" xlink:type="simple">urn:lsid:ipni.org:names:77387592-1</object-id>
                    	</tp:taxon-name><tp:taxon-authority>T.Xu, S.Y.Yi &amp; X.W.Song</tp:taxon-authority><tp:taxon-status xmlns:xlink="http://www.w3.org/1999/xlink" xlink:type="simple">sp. nov.</tp:taxon-status><xref ref-type="fig" rid="F4">Figs 4</xref><xref ref-type="fig" rid="F5">, 5</xref></tp:nomenclature><tp:treatment-sec sec-type="Diagnosis"><title>Diagnosis.</title><p><italic><tp:taxon-name><tp:taxon-name-part taxon-name-part-type="genus" reg="Polygonatum">Polygonatum</tp:taxon-name-part> <tp:taxon-name-part taxon-name-part-type="species" reg="kiangnanense">kiangnanense</tp:taxon-name-part></tp:taxon-name></italic> shows affinities to <italic><tp:taxon-name><tp:taxon-name-part taxon-name-part-type="genus" reg="Polygonatum">P.</tp:taxon-name-part> <tp:taxon-name-part taxon-name-part-type="species" reg="odoratum">odoratum</tp:taxon-name-part></tp:taxon-name></italic> and <italic><tp:taxon-name><tp:taxon-name-part taxon-name-part-type="genus" reg="Polygonatum">P.</tp:taxon-name-part> <tp:taxon-name-part taxon-name-part-type="species" reg="infundiflorum">infundiflorum</tp:taxon-name-part></tp:taxon-name></italic> but can be differentiated from <italic><tp:taxon-name><tp:taxon-name-part taxon-name-part-type="genus" reg="Polygonatum">P.</tp:taxon-name-part> <tp:taxon-name-part taxon-name-part-type="species" reg="odoratum">odoratum</tp:taxon-name-part></tp:taxon-name></italic> by its angulate stem (40–62 cm tall), oblong leaves, racemose inflorescences with fewer flowers (1–2(3) vs. 3–7(14)), yellowish-green campanulate-cylindrical perianths with a constricted mid-section (vs. straight tube), longer perianth lobes (6–8 mm vs. 3 mm), and fewer seeds per fruit (2–4 vs. 7–9). It differs from <italic><tp:taxon-name><tp:taxon-name-part taxon-name-part-type="genus" reg="Polygonatum">P.</tp:taxon-name-part> <tp:taxon-name-part taxon-name-part-type="species" reg="infundiflorum">infundiflorum</tp:taxon-name-part></tp:taxon-name></italic> in its angulate stem (vs. terete), oblong leaves (vs. lanceolate), campanulate-cylindrical flowers (vs. funnel-shaped), and distribution in southeastern China (vs. Korean endemic).</p><fig id="F4" position="float" orientation="portrait"><object-id xmlns:xlink="http://www.w3.org/1999/xlink" content-type="doi" xlink:type="simple">10.3897/phytokeys.277.198454.figure4</object-id><object-id xmlns:xlink="http://www.w3.org/1999/xlink" content-type="arpha" xlink:type="simple">A754FC5B-9686-5F0C-920F-D7C8CFA5912D</object-id><label>Figure 4.</label><caption><p><italic><tp:taxon-name><tp:taxon-name-part taxon-name-part-type="genus" reg="Polygonatum">Polygonatum</tp:taxon-name-part> <tp:taxon-name-part taxon-name-part-type="species" reg="kiangnanense">kiangnanense</tp:taxon-name-part></tp:taxon-name></italic> T.Xu, S.Y.Yi &amp; X.W.Song, sp. nov. <bold>A</bold>. Plants; <bold>B</bold>. Longitudinal section of floral tube, showing stamens and pistil; <bold>C</bold>. Fruit; <bold>D</bold>. Flower. Drawn by Tao Xu.</p></caption><graphic xmlns:xlink="http://www.w3.org/1999/xlink" xlink:href="phytokeys-277-227_article-198454__-g004.jpg" id="oo_1720934.jpg" position="float" orientation="portrait" xlink:type="simple"><uri content-type="original_file" xlink:type="simple">https://binary.pensoft.net/fig/1720934</uri></graphic></fig><fig id="F5" position="float" orientation="portrait"><object-id xmlns:xlink="http://www.w3.org/1999/xlink" content-type="doi" xlink:type="simple">10.3897/phytokeys.277.198454.figure5</object-id><object-id xmlns:xlink="http://www.w3.org/1999/xlink" content-type="arpha" xlink:type="simple">AF699923-F467-5DAA-B3EF-3B1A5A26A2DA</object-id><label>Figure 5.</label><caption><p><italic><tp:taxon-name><tp:taxon-name-part taxon-name-part-type="genus" reg="Polygonatum">Polygonatum</tp:taxon-name-part> <tp:taxon-name-part taxon-name-part-type="species" reg="kiangnanense">kiangnanense</tp:taxon-name-part></tp:taxon-name></italic> T.Xu, S.Y.Yi &amp; X.W.Song, sp. nov. (<bold>A</bold>) and <italic><tp:taxon-name><tp:taxon-name-part taxon-name-part-type="genus" reg="Polygonatum">P.</tp:taxon-name-part> <tp:taxon-name-part taxon-name-part-type="species" reg="odoratum">odoratum</tp:taxon-name-part></tp:taxon-name></italic> (<bold>B</bold>). <bold>A1, B1</bold>. Flower shape; <bold>A2, B2</bold>. Longitudinal section of floral tube, showing stamens and pistil; <bold>A3, B3</bold>. Flower; <bold>A4, B4</bold>. Stem ridge; <bold>A5, B5</bold>. Stigma. Photos by Tao Xu.</p></caption><graphic xmlns:xlink="http://www.w3.org/1999/xlink" xlink:href="phytokeys-277-227_article-198454__-g005.jpg" id="oo_1720935.jpg" position="float" orientation="portrait" xlink:type="simple"><uri content-type="original_file" xlink:type="simple">https://binary.pensoft.net/fig/1720935</uri></graphic></fig></tp:treatment-sec><tp:treatment-sec sec-type="Type"><title>Type.</title><p>China • Anhui Province: Luan City, Jinzhai County, Mazongling Natural Conservation Zone, 1123 m.a.s.l., 12 April 2024, <italic>Xu JNYZ-2</italic>, (holotype: <abbrev xmlns:xlink="http://www.w3.org/1999/xlink" xlink:title="erbarium of Anhui University of Traditional Chinese Medicine" xlink:type="simple">ACM</abbrev>, Fig. <xref ref-type="fig" rid="F6">6</xref>; isotype: <abbrev xmlns:xlink="http://www.w3.org/1999/xlink" xlink:title="erbarium of Anhui University of Traditional Chinese Medicine" xlink:type="simple">ACM</abbrev>).</p><fig id="F6" position="float" orientation="portrait"><object-id xmlns:xlink="http://www.w3.org/1999/xlink" content-type="doi" xlink:type="simple">10.3897/phytokeys.277.198454.figure6</object-id><object-id xmlns:xlink="http://www.w3.org/1999/xlink" content-type="arpha" xlink:type="simple">F7347AFD-9604-5AE4-902E-0DEA00E7512A</object-id><label>Figure 6.</label><caption><p>Holotype of <italic><tp:taxon-name><tp:taxon-name-part taxon-name-part-type="genus" reg="Polygonatum">Polygonatum</tp:taxon-name-part> <tp:taxon-name-part taxon-name-part-type="species" reg="kiangnanense">kiangnanense</tp:taxon-name-part></tp:taxon-name></italic> T.Xu, S.Y.Yi &amp; X.W.Song, sp. nov.</p></caption><graphic xmlns:xlink="http://www.w3.org/1999/xlink" xlink:href="phytokeys-277-227_article-198454__-g006.jpg" id="oo_1720936.jpg" position="float" orientation="portrait" xlink:type="simple"><uri content-type="original_file" xlink:type="simple">https://binary.pensoft.net/fig/1720936</uri></graphic></fig></tp:treatment-sec><tp:treatment-sec sec-type="Description"><title>Description.</title><p>Herb, rhizome terete, 9–14 mm thick; transverse section white. Stem arching, green, 40–62 cm, glabrous, angled. Leaves 7–15, alternate; petiole short or nearly sessile; leaf blade oblong, 8.0–13.0 × 3.5–5.0 cm, erect; apex acuminate; base cuneate; veins prominently raised abaxially. Inflorescences numerous, racemose, borne in upper leaf axils, each with 1–2(3) pendulous flowers; Common peduncle 5–25 mm; pedicel 5–10 mm; Flowers grow in the axils of the leaves, pendulous. Perianth yellowish green, campanulate-cylindrical, mid-section constriction, 17–20 mm long; lobes 6–8 mm long, apex with filiform appendages. The lower 2/3 of the filament are connate with the perianth, cylindrical, 12–14 mm long, smooth, apex without saccate-convex. Anthers 2.5 mm long. Ovary 4 mm long, 2 mm in diam, style 10–13 mm long. Berries black, 6–8 mm in diam, 2–4 seeded.</p></tp:treatment-sec><tp:treatment-sec sec-type="Phenology"><title>Phenology.</title><p>Flowering March–April, fruiting April–October.</p></tp:treatment-sec><tp:treatment-sec sec-type="Distribution and habitat"><title>Distribution and habitat.</title><p>This species mainly grows under deciduous broad-leaved forests and bamboo forests (Suppl. material <xref ref-type="supplementary-material" rid="S2">2</xref>), 200–1300 m; documented on the slopes of South of the Huai River, with a notable concentration occurring south of the Yangtze River. Scatteredly distributed in the Dabie Mountains, in Anhui, Hubei and Zhejiang Provinces.</p></tp:treatment-sec><tp:treatment-sec sec-type="Etymology"><title>Etymology.</title><p>The specific epithet ‘kiangnanense’ refers to the Jiangnan region (south of the Yangtze River), where the species was originally discovered and where most of its populations occur.</p></tp:treatment-sec><tp:treatment-sec sec-type="Chinese name"><title>Chinese name.</title><p>江南玉竹(jiang nan yu zhu).</p></tp:treatment-sec><tp:treatment-sec><!--Section generated to contain objects referenced in tp:taxon-treatment.--><supplementary-material xmlns:xlink="http://www.w3.org/1999/xlink" id="S2" position="float" orientation="portrait" xlink:type="simple"><object-id content-type="doi" xlink:type="simple">10.3897/phytokeys.277.198454.suppl2</object-id><object-id content-type="arpha" xlink:type="simple">D0848DAE-0F0B-5D1D-9EF8-2CE08433B42A</object-id><label>Supplementary material 2</label><caption><p><italic><tp:taxon-name><tp:taxon-name-part taxon-name-part-type="genus" reg="Polygonatum">Polygonatum</tp:taxon-name-part> <tp:taxon-name-part taxon-name-part-type="species" reg="kiangnanense">kiangnanense</tp:taxon-name-part></tp:taxon-name></italic> habitat</p></caption><statement content-type="dataType"><label>Data type</label><p>pdf</p></statement><media xlink:href="phytokeys-277-227_article-198454__-s002.pdf" mimetype="application" mime-subtype="pdf" position="float" orientation="portrait" id="oo_1720938.pdf" xlink:type="simple"><uri content-type="original_file" xlink:type="simple">https://binary.pensoft.net/file/1720938</uri></media><permissions><license xlink:type="simple"><license-p>This dataset is made available under the Open Database License (<ext-link ext-link-type="uri" xlink:href="http://opendatacommons.org/licenses/odbl/1.0/" xlink:type="simple">http://opendatacommons.org/licenses/odbl/1.0/</ext-link>). The Open Database License (ODbL) is a license agreement intended to allow users to freely share, modify, and use this Dataset while maintaining this same freedom for others, provided that the original source and author(s) are credited.</license-p></license></permissions><attrib specific-use="authors"> Tao Xu, Xiang-wen Song, Wei Wang, Wan-ting Li, Bang-xing Han, Shan-yong Yi</attrib></supplementary-material></tp:treatment-sec></tp:taxon-treatment>
